# Supplementary material for: Evaluation of Mono- and Bi-Functional GLOBE-Based Vectors for Therapy of β-Thalassemia by HBBAS3 Gene Addition and Mutation-Specific RNA Interference
Source: Cells. 2023 Dec 15;12(24):2848. doi: 10.3390/cells12242848 (PMC10741507; doi:10.3390/cells12242848)
Supplement: Supplementary file 1 [file cells-12-02848-s001.zip]

Archive with 1 entries (1 files):
- Koniali_et_al_LV_IVSI-110_sup_20231214.pdf
